# Supplementary material for: Single-Cell Transcriptome Identifies the Renal Cell Type Tropism of Human BK Polyomavirus
Source: Int J Mol Sci. 2023 Jan 10;24(2):1330. doi: 10.3390/ijms24021330 (PMC9861348; doi:10.3390/ijms24021330)
Supplement: Supplementary file 1 [file ijms-24-01330-s001.zip]

Archive with 3 entries (2 files):
- ijms-2135005-supplementary/
- ijms-2135005-supplementary/ijms-2135005-supplementary.pdf
- ijms-2135005-supplementary/Table S2. The specificity scores of TFs for each cell type in normal kidneys..xlsx
