# Supplementary material for: Single-Cell Transcriptome Identifies the Renal Cell Type Tropism of Human BK Polyomavirus
Source: Int J Mol Sci. 2023 Jan 10;24(2):1330. doi: 10.3390/ijms24021330 (PMC9861348; doi:10.3390/ijms24021330)
Supplement: Supplementary file 1 [file ijms-24-01330-s001.zip › ijms-2135005-supplementary/Table S2. The specificity scores of TFs for each cell type in normal kidneys..xlsx]

## Sheet: The specificity scores of TFs f
TFs	CD	EC	PT
SOX18	0.198995	0.736604	0.148788
SOX7	0.155697	0.715549	0.096619
ZEB1	0.265056	0.656517	0.222897
PBX1	0.090535	0.622575	0.109663
ERG	0.277503	0.496879	0.436455
ELK3	0.271787	0.486305	0.450409
SOX17	0.271473	0.471867	0.54446
SMAD4	0.143419	0.459189	0.186074
HOXB5	0.35459	0.452985	0.260776
NFATC2	0.228907	0.43309	0.113692
PPARG	0.283368	0.424764	0.350929
FOXJ2	0.100255	0.424684	0.108846
STAT5A	0.135307	0.418126	0.144135
TCF4	0.272306	0.417187	0.466024
VEZF1	0.260492	0.410777	0.351063
ETS1	0.266421	0.395995	0.441746
MEF2C	0.262827	0.388708	0.45721
JUNB	0.283385	0.381973	0.312186
TAF1	0.298006	0.380695	0.420797
ETS2	0.271334	0.371936	0.482058
MEF2A	0.136739	0.36813	0.120308
KLF11	0.363598	0.366177	0.365342
ZFX	0.254047	0.365537	0.440502
CEBPG	0.221719	0.362741	0.303456
FOXC1	0.281514	0.360723	0.525375
CREB1	0.207886	0.359016	0.302609
GABPB1	0.278306	0.35711	0.498231
KLF2	0.248405	0.355663	0.486029
TCF12	0.258879	0.355377	0.485347
HIVEP2	0.284719	0.350482	0.271159
JDP2	0.246974	0.350082	0.407814
FOXN3	0.303186	0.348323	0.352157
PRDM1	0.244108	0.345948	0.333379
SMARCC2	0.28642	0.343919	0.457314
ELK4	0.294195	0.343884	0.478852
ZNF281	0.217828	0.342535	0.422306
TEAD4	0.351713	0.336472	0.469443
ZMIZ1	0.311464	0.333917	0.487999
MYC	0.338745	0.328836	0.483242
FOXK1	0.221137	0.328808	0.406464
ZNF362	0.265338	0.328618	0.533396
JUN	0.316621	0.327989	0.421694
FLI1	0.239772	0.327273	0.421015
KDM5B	0.29637	0.326929	0.531315
IRF1	0.287771	0.326351	0.442551
GTF3C2	0.305519	0.32215	0.304718
GABPA	0.28347	0.32095	0.541773
FOXP1	0.468214	0.319014	0.389729
EGR1	0.313712	0.318199	0.525945
KDM5A	0.270233	0.316884	0.472729
SOX4	0.365886	0.315592	0.17458
FOSB	0.301465	0.315433	0.479142
HSF2	0.193119	0.314668	0.153814
HIC1	0.259509	0.312775	0.501902
IRF2	0.23637	0.312512	0.490274
FOS	0.39545	0.311307	0.384229
ELF2	0.30147	0.310774	0.554836
FOXK2	0.253449	0.310148	0.148102
EGR2	0.298293	0.308949	0.388387
MEF2D	0.244428	0.307821	0.38118
FOXN2	0.275771	0.307695	0.248748
IRF9	0.264032	0.307606	0.500384
STAT2	0.256764	0.307054	0.503466
CTCF	0.308663	0.307041	0.526637
BHLHE40	0.320168	0.306963	0.4737
KLF3	0.295039	0.306272	0.493983
ZBTB7A	0.256517	0.301447	0.488295
POLR2A	0.293519	0.300615	0.462142
ZNF263	0.193823	0.299919	0.220129
RELA	0.27797	0.299844	0.513832
NFYB	0.250781	0.299385	0.311257
HCFC1	0.275156	0.297336	0.544626
SP4	0.248913	0.293667	0.426236
NR3C1	0.258902	0.293369	0.502331
SREBF2	0.319261	0.290963	0.480533
GATA3	0.361186	0.290788	0.509473
SP1	0.275306	0.290553	0.580536
RAD21	0.267262	0.2905	0.5729
ETV6	0.266221	0.29048	0.511534
ZNF143	0.240236	0.289606	0.472935
RFX1	0.224035	0.288488	0.401197
RUNX1	0.156577	0.288172	0.17688
PBX3	0.315567	0.28368	0.464629
ZNF384	0.238132	0.283164	0.467002
PML	0.278295	0.282818	0.476231
TRIM28	0.26215	0.282457	0.512639
SRF	0.308991	0.282308	0.492071
SIN3A	0.333817	0.281776	0.493093
RCOR1	0.276511	0.281761	0.462023
STAT5B	0.236131	0.281545	0.52222
ATF4	0.293239	0.281194	0.538843
BCL3	0.269026	0.280389	0.468244
TBL1XR1	0.248315	0.278911	0.503799
ZFP62	0.122527	0.278804	0.214205
SP2	0.280851	0.278508	0.486519
FOXQ1	0.348197	0.278244	0.415404
ELF4	0.230869	0.277682	0.352336
KLF6	0.334909	0.277238	0.414675
UBTF	0.274711	0.27657	0.600393
PHF8	0.293577	0.273883	0.535751
MAFB	0.228495	0.273558	0.388018
KLF10	0.338225	0.273553	0.557017
REL	0.242072	0.272379	0.365556
ATF3	0.375938	0.272189	0.487792
FOXO4	0.238469	0.271548	0.465283
NFKB1	0.25306	0.271144	0.498642
BCLAF1	0.283421	0.270693	0.589386
NFYC	0.29021	0.270481	0.470249
CREB3	0.249668	0.27036	0.624897
JUND	0.269329	0.269226	0.596876
MAFF	0.319546	0.26704	0.462875
IRF7	0.253129	0.266496	0.494005
ATF1	0.297462	0.266474	0.512801
ATF2	0.295938	0.266101	0.351243
HDAC1	0.292456	0.265133	0.471161
NFKB2	0.248072	0.265053	0.485474
ELF1	0.26379	0.264813	0.464296
YY1	0.262087	0.263708	0.602972
BHLHE41	0.298952	0.26319	0.471266
TAF7	0.291464	0.262555	0.545543
CREBL2	0.275169	0.261659	0.514298
CREB5	0.302479	0.261116	0.51881
FOSL2	0.263282	0.260594	0.542664
SREBF1	0.289383	0.26024	0.569174
CHD2	0.297514	0.259034	0.394233
NFIC	0.181575	0.258946	0.468806
NFE2L2	0.302958	0.257509	0.51715
ARID3A	0.286933	0.257304	0.411294
REST	0.274981	0.256227	0.583734
FOSL1	0.370337	0.255776	0.421278
NFIL3	0.311521	0.255415	0.445851
NR2F1	0.184344	0.255256	0.758324
ZNF274	0.270738	0.254683	0.518003
MYBL1	0.159164	0.254267	0.275455
IRF8	0.254373	0.253294	0.544915
CXXC1	0.142279	0.252687	0.257862
KLF16	0.289858	0.251661	0.484419
ATF6	0.326367	0.251618	0.561701
CEBPD	0.283992	0.251298	0.602263
EP300	0.168451	0.25107	0.207518
SUZ12	0.286154	0.250667	0.564331
FOXO1	0.357666	0.250644	0.351885
E2F4	0.282327	0.249575	0.537621
HIVEP1	0.232147	0.249408	0.438466
SUPT20H	0.298504	0.24709	0.628402
E2F3	0.269141	0.246508	0.600079
EZH2	0.249448	0.246345	0.571472
MAFG	0.272702	0.245658	0.498837
GMEB1	0.25029	0.244822	0.522803
TFE3	0.347564	0.243696	0.461406
GTF2F1	0.29458	0.24325	0.607154
ZNF787	0.139558	0.242699	0.205349
USF2	0.269814	0.242568	0.51076
STAT1	0.273118	0.242465	0.61686
BACH1	0.264386	0.242038	0.51309
WRNIP1	0.065553	0.241563	0.095917
XRCC4	0.294343	0.239704	0.60255
ZNF91	0.295693	0.239078	0.598808
NFE2L1	0.207113	0.238285	0.381726
CREM	0.260725	0.237503	0.578039
XBP1	0.313589	0.235888	0.563169
SETDB1	0.191757	0.235387	0.340139
HDAC2	0.297366	0.235153	0.639627
GATA2	0.53637	0.233565	0.325323
SMARCA4	0.237047	0.232713	0.684331
RBBP5	0.248081	0.229406	0.65611
CEBPB	0.255719	0.228652	0.629555
FOXI1	0.470717	0.227947	0.50036
NR2C2	0.208141	0.226888	0.509124
STAT3	0.3014	0.22655	0.513164
FOXJ3	0.169413	0.226487	0.194181
SP3	0.198888	0.226326	0.461203
TBX21	0.213588	0.225532	0.44496
SMAD5	0.228781	0.224702	0.312932
ZBTB33	0.183201	0.224523	0.349615
ZBTB7B	0.099864	0.224382	0.216557
BDP1	0.181669	0.223626	0.292454
CREB3L2	0.305243	0.223281	0.53199
RFX5	0.219304	0.222822	0.616668
ZNF84	0.180594	0.222545	0.35018
IKZF1	0.243489	0.220675	0.611049
NFYA	0.190932	0.220301	0.256702
SPI1	0.255878	0.21855	0.637625
HOXB7	0.384942	0.217719	0.38352
CEBPZ	0.272287	0.21635	0.651626
MAZ	0.253049	0.215838	0.660383
MXI1	0.267088	0.215313	0.677536
ZNF165	0.412231	0.211576	0.475416
HOXB6	0.504361	0.211266	0.291468
E2F6	0.286572	0.211232	0.533478
RXRA	0.199823	0.209774	0.739176
MAX	0.227605	0.205133	0.715168
STAT6	0.211755	0.204222	0.413489
TCF7L2	0.157696	0.203434	0.406281
MITF	0.373366	0.203167	0.576886
TBP	0.298087	0.199764	0.56188
CLOCK	0.257909	0.194769	0.723295
ZNF677	0.235914	0.192707	0.131228
MECP2	0.169632	0.189587	0.260407
ETV5	0.243146	0.189437	0.661582
HLTF	0.225525	0.189309	0.599296
TEF	0.173118	0.189194	0.76325
GTF2B	0.349556	0.18744	0.427742
ERF	0.345305	0.186321	0.485664
SOX9	0.256564	0.185231	0.628292
HOXB9	0.477182	0.185221	0.442789
THAP1	0.272816	0.185184	0.678674
CUX1	0.188652	0.183843	0.643382
LEF1	0.451814	0.181355	0.053221
ETV3	0.136047	0.181199	0.080383
TFCP2	0.278137	0.17985	0.28197
NR1H3	0.254186	0.179308	0.644166
TFEC	0.218697	0.177642	0.736468
HOXB3	0.588475	0.177601	0.146736
TEAD1	0.141264	0.171821	0.540966
HLF	0.249771	0.170817	0.74387
SAP30	0.117369	0.170449	0.133263
HNF1B	0.22003	0.16681	0.776717
ARNT	0.197857	0.166534	0.259556
TFDP2	0.228551	0.166475	0.735099
MTA3	0.168733	0.166382	0.405965
HIF1A	0.26082	0.164954	0.620003
NR2F6	0.230101	0.162131	0.725831
RELB	0.215907	0.159667	0.679374
MNT	0.290354	0.158495	0.151491
TFDP1	0.166988	0.157866	0.287473
HOXA9	0.214643	0.156663	0.598674
TCF3	0.587716	0.156656	0.105147
HOXA10	0.412952	0.156026	0.333916
NELFE	0.262967	0.155417	0.75569
PPARGC1A	0.405077	0.155296	0.576416
POU2F2	0.091964	0.155078	0.147355
ZNF184	0.148888	0.15473	0.149778
ZBTB20	0.206269	0.154577	0.589134
HOXA7	0.279557	0.151189	0.692474
IRF6	0.4568	0.145494	0.23967
TFCP2L1	0.450857	0.140893	0.547771
CPSF4	0.172357	0.140889	0.679708
ESRRG	0.441928	0.14067	0.554003
RUNX3	0.155373	0.139567	0.440233
MAF	0.119474	0.138662	0.79414
TFAP2B	0.249618	0.131803	0.228852
HNF4G	0.178429	0.131265	0.827771
RORC	0.20865	0.130883	0.566554
PAX2	0.165693	0.130469	0.601137
PPARA	0.179476	0.129544	0.833963
SOX6	0.17463	0.127423	0.658144
MLXIPL	0.143566	0.121767	0.731522
EMX1	0.474938	0.118507	0.371959
NR1D1	0.257148	0.117334	0.7346
NR1H4	0.204786	0.11584	0.827182
VDR	0.119286	0.110659	0.397758
HOXB8	0.439181	0.109526	0.384644
SMAD2	0.089804	0.106938	0.512433
PAX8	0.254636	0.105137	0.566255
ESRRA	0.24318	0.104032	0.798571
HSF1	0.438199	0.103164	0.540508
RXRB	0.097649	0.098669	0.19337
NR1I3	0.154644	0.094759	0.853374
FOXP4	0.178881	0.086336	0.364283
HOXC9	0.152666	0.071669	0.310018
HOXB2	0.221355	0.059199	0.19516
IRX2	0.266647	0.052295	0.161006
MLX	0.045974	0.04795	0.804015
DBP	0.072444	0.038723	0.513365
